# Supplementary material for: Gated attention based generative adversarial networks for imbalanced credit card fraud detection
Source: PeerJ Comput Sci. 2025 Jun 30;11:e2972. doi: 10.7717/peerj-cs.2972 (PMC12453723; doi:10.7717/peerj-cs.2972)
Supplement: Supplemental Information 1 — Gated attention based generative adversarial networks for imbalanced credit card fraud detection. [file peerj-cs-11-2972-s001.zip]

Archive with 4 entries (2 files):
- gagan-GA-GAN/
- gagan-GA-GAN/GA-GAN/
- gagan-GA-GAN/GA-GAN/GA-GAN.ipynb
- gagan-GA-GAN/README.md
