# Supplementary material for: Gated attention based generative adversarial networks for imbalanced credit card fraud detection
Source: PeerJ Comput Sci. 2025 Jun 30;11:e2972. doi: 10.7717/peerj-cs.2972 (PMC12453723; doi:10.7717/peerj-cs.2972)
Supplement: Supplemental Information 1 — Gated attention based generative adversarial networks for imbalanced credit card fraud detection. [file peerj-cs-11-2972-s001.zip › gagan-GA-GAN/README.md]

This is the relevant code for our paper "Gated attention based generative adversarial networks for imbalanced credit card fraud detection". Two public credit card datasets are employed for experiments. One is European dataset, which is available at https://www.kaggle.com/datasets/mlg-ulb/creditcardfraud. The other is Card Fraud dataset, which is available at https://www.kaggle.com/datasets/dhanushnarayananr/credit-card-fraud.
